# Supplementary material for: Relationship Between Physical Activity, Cognition, and Emotional and Social Well-Being in Gifted Students: A Systematic Review
Source: Sports (Basel). 2026 May 6;14(5):188. doi: 10.3390/sports14050188 (PMC13211203; doi:10.3390/sports14050188)
Supplement: Supplementary file 1 [file sports-14-00188-s001.zip]

Archive with 1 entries (1 files):
- sports-4245144-supplementary.pdf
